# Supplementary material for: Organization of the Drosophila larval visual circuit
Source: eLife. 2017 Aug 8;6:e28387. doi: 10.7554/eLife.28387 (PMC5577918; doi:10.7554/eLife.28387)
Supplement: Figure 2—source data 1. [file elife-28387-fig2-data1.xlsx]

## Sheet: Sheet1
			Figure 2 - source data 1: Complete synaptic connection matrices from both LON.
	Left Hemisphere			postsynaptic																												Total Outputs
				Rh6-PR 1	Rh6-PR 2	Rh6-PR 3	Rh6-PR 4	Rh6-PR 5	Rh6-PR 6	Rh6-PR 7	Rh6-PR 8	Rh6-PR 9	Rh5-PR 1	Rh5-PR 2	Rh5-PR 3	Rh5-PR 4	SP2-1	sVUM2md	sVUM2mx	cha-lOLP	glu-lOLP	VPLN	nc-LaN 1	nc-LaN 2	5th-LaN	Pdf-LaN 1	Pdf-LaN 2	Pdf-LaN 3	Pdf-LaN 4	PVL09	pOLP	amongst	beyond
	presynaptic	LON inputs	Rh6-PR 1																	31	25			1		5	3	1	3			69	4
			Rh6-PR 2									1								29	27					7	2	1	1			68	1
			Rh6-PR 3																	26	23					1		3	1	1		55
			Rh6-PR 4											1						22	14		1	1	1	1		2	1	2		46
			Rh6-PR 5																	18	21							2	3			44	6
			Rh6-PR 6																	15	17		1			3	1	1	4			42	3
			Rh6-PR 7																	15	16							1				32	2
			Rh6-PR 8																	17	12						1	1	1			33	2
			Rh6-PR 9		1															15	16		2			5			2			41	10
			Rh5-PR 1																	1	4		13	18	9	4	1	3	4	13	5	77	4
			Rh5-PR 2																	5	3		8	19	10	6	3	4	6	15	2	82	2
			Rh5-PR 3																		2		10	17	12	1	1		1	12	13	69	5
			Rh5-PR 4																	1	1		4	14	13	2	2	1	1	10	10	59
			SP2-1																1	7	11	4	3	2	1		3		1			35	216
			sVUM2md																2	12	16										1	32	192
			sVUM2mx														2	2		17	24	4			2	2				2		56	362
		VLN	cha-lOLP														3	7	3	3	53	36	40	29	31	10	15	15	18	36	1	308	16
			glu-lOLP							1							1	3	3	20	4	21	31	1	8	3	8	9	3	30	2	164	5
		VPN	VPLN																	1	1		13	9	20	2	1	1	2	14	2	66	103
			nc-LaN 1																	1	4	8		2	8	5	5	3	10	17	3	67	82
			nc-LaN 2														1					1	2		1					11		16	232
			5th-LaN												1							2	2	1		2	3		2	1		16	187
			Pdf-LaN 1																								1	1	2			4	22
			Pdf-LaN 2																							2		2	1			5	28
			Pdf-LaN 3																								1		3			4	28
			Pdf-LaN 4																									3				3	35
			PVL09																											1	15	16	447
			pOLP																					1						24		25	201
	Total Inputs		amongst		1					1		1		1	1		10	12	9	258	303	76	132	116	122	61	53	55	71	190	56
			beyond														119	85	165		2	31	16	12	10	6	4	4	7	21	18
	Right hemisphere			postsynaptic																																Total Outputs
				Rh6-PR 1	Rh6-PR 2	Rh6-PR 3	Rh6-PR 4	Rh6-PR 5	Rh6-PR 6	Rh6-PR 7	Rh6-PR 8	Rh6-PR 9	Rh6-PR 10	Rh5-PR 1	Rh5-PR 2	Rh5-PR 3	Rh5-PR 4	Rh5-PR 5	Rh5-PR 6	SP2-1	sVUM2md	sVUM2mx	cha-lOLP	glu-lOLP	extra-glu-lOLP	VPLN	nc-LaN 1	nc-LaN 2	5th-LaN	Pdf-LaN 1	Pdf-LaN 2	Pdf-LaN 3	Pdf-LaN 4	PVL09	pOLP	amongst	beyond
	presynaptic	LON inputs	Rh6-PR 1																				14	12	6					1						33	5
			Rh6-PR 2																				13	8	3					5		1	2			32
			Rh6-PR 3																				16	15	6					3		2				43	2
			Rh6-PR 4																				26	15	10											51
			Rh6-PR 5																				21	14	6					1	1		2	1		48
			Rh6-PR 6																				26	13	11					1		1			1	53
			Rh6-PR 7		1			1															33	25	10					1	1	1	1			73	1
			Rh6-PR 8																				20	16	9					1			1			47
			Rh6-PR 9																				19	18	9		1	1		2			1			53	2
			Rh6-PR 10																				30	15	20			1		1	1		2			70
			Rh5-PR 1																						8		9	20	10	1	1		2	15	13	80	2
			Rh5-PR 2																					2		1	12	10	4		1	3	1	12	12	58	1
			Rh5-PR 3																1				1	1	10	1	3	17	9	1		3	4	12	7	71
			Rh5-PR 4																						4		5	8	8	4	3	3	3	5		44	2
			Rh5-PR 5																				3	2	1		6	13	5	4	3	3	2	7	10	61
			Rh5-PR 6																				2		6		6	14	8	2	4	1	1	11	3	58
			SP2-1																	1	1	2	10	10		3	1	1	2		1	1	2			35	343
			sVUM2md																			2	23	25	9										6	66	158
			sVUM2mx																		2		9	11	1									2		25	393
		VLN	cha-lOLP																	1		1	2	59	36	30	36	26	18	19	14	15	11	35		308	9
			glu-lOLP																		3	1	28	1	32	35	25	6	4	7	6	6	7	44		215	9
			extra-glu-lOLP																		2		9	20	2	1	22	6	5	5	3		6	10		102	3
		VPN	VPLN																	1			14	5	4	1	6	15	10			2	3	11		72	155
			nc-LaN 1																				1	3	8	3		5	3	8	9	8	6	21		76	42
			nc-LaN 2																	2						7	3	1	1					13		27	192
			5th-LaN																	3						1	1		2		1		1	3		12	164
			Pdf-LaN 1																																	0	41
			Pdf-LaN 2																																	0
			Pdf-LaN 3																											1						1	35
			Pdf-LaN 4																	1																1	33
			PVL09																								1								10	11	443
			pOLP																															9		9	168
	Total Inputs		amongst		1			1											1	9	8	6	320	293	215	83	139	147	90	68	50	50	58	211	64
			beyond																	264	89	168	1	2	1	41	6	11	11	6	1	4	19	38	16
