# Supplementary material for: Organization of the Drosophila larval visual circuit
Source: eLife. 2017 Aug 8;6:e28387. doi: 10.7554/eLife.28387 (PMC5577918; doi:10.7554/eLife.28387)
Supplement: Figure 2—source data 2. [file elife-28387-fig2-data2.xlsx]

## Sheet: Sheet1
				Figure 2 - source data 2: Main connection types for both LON.
				In brackets: number of synapses when there is more than one type of connection.
		Left LON			postsynaptic
					Rh6-PR (9)	Rh5-PR (4)	SP2-1	sVUM2 (2)	cha-lOLP	glu-lOLP	VPLN	nc-LaN 1	nc-LaN 2	5th-LaN	Pdf-LaN (4)	PVL09	pOLP
		presynaptic	LON inputs	Rh6-PR (9)					axon-dendrite	axon-dendrite (155) axon-axon (16)					axon-dendrite
				Rh5-PR (4)								axon-dendrite	axon-dendrite	axon-dendrite	axon-dendrite	axon-dendrite	axon-dendrite
				SP2-1					axon-axon	axon-axon	axon-dendrite
				sVUM2 (2)					mx: axon-dendrite (14) and axon-axon (3) md: axon-axon (5) axon-dendrite (7)	mx: axon-dendrite (12) and axon-axon (12) md: axon-axon (12) axon-dendrite (4)	axon-dendrite
			VLN	cha-lOLP						axon-axon	axon-dendrite	axon-dendrite (27) dendrite-dendrite (10) axon-axon (3)	dendrite-dendrite (17) axon-dendrite (12)	axon-dendrite (17) dendrite-dendrite (13)	axon-dendrite (35) dendrite-dendrite (21)	axon-dendrite (29) dendrite-dendrite (7)
				glu-lOLP					axon-axon		axon-dendrite	axon-dendrite (26) axon-axon (5)		axon-dendrite	axon-dendrite	axon-dendrite
			VPN	VPLN								axon-axon (8) axon-dendrite (5)	axon-dendrite (5) axon-axon (4)	axon-dendrite (11) axon-axon (9)		axon-dendrite
				nc-LaN 1							axon-dendrite (5) axon-axon (2)			axon-dendrite (3) dendrite-dendrite (5)	dendrite-dendrite	axon-dendrite (13) dendrite-dendrite (3)
				nc-LaN 2							axon-axon (1)					axon-axon (6) axon-dendrite (4)
				5th-LaN
				Pdf-LaN (4)
				PVL09													axon-axon
				pOLP												axon-axon
		Right LON			postsynaptic
					Rh6-PR (10)	Rh5-PR (6)	SP2-1	sVUM2 (2)	cha-lOLP	glu-lOLP	extra-glu-lOLP	VPLN	nc-LaN 1	nc-LaN 2	5th-LaN	Pdf-LaN (4)	PVL09	pOLP
		presynaptic	LON inputs	Rh6-PR (10)					axon-dendrite	axon-dendrite	axon-dendrite					axon-dendrite
				Rh5-PR (6)							axon-dendrite		axon-dendrite	axon-dendrite	axon-dendrite	axon-dendrite	axon-dendrite	axon-dendrite
				SP2-1					axon-axon (7) axon-dendrite (3)	axon-axon		axon-dendrite (2) axon-axon (1)
				sVUM2 (2)					mx: axon-axon md: axon-dendrite (18) axon-axon (5)	mx: axon-axon md: axon-axon (13) axon-dendrite (12)	md: axon-axon (5) axon-dendrite (4)							axon-dendrite
			VLN	cha-lOLP						axon-axon (34) dendrite-dendrite (22)	axon-axon (20) axon-dendrite (6) dendrite-dendrite (7)	axon-axon (15) axon-dendrite (15)	axon-dendrite (21) dendrite-dendrite (14)	dendrite-dendrite (20) axon-dendrite (6)	dendrite-dendrite (12) axon-dendrite (6)	axon-dendrite (30) dendrite-dendrite (29)	axon-dendrite (31) dendrite-dendrite (4)
				glu-lOLP					axon-axon		axon-axon (24) axon-dendrite (8)	axon-axon (26) axon-dendrite (9)	axon-dendrite (21) axon-axon (4)	axon-dendrite	axon-dendrite	axon-dendrite	axon-dendrite
				extra-glu-lOLP						axon-axon			axon-dendrite (17) dendrite-dendrite (5)	axon-dendrite	axon-dendrite	dendrite-dendrite (10) axon-dendrite (6)	axon-dendrite
			VPN	VPLN					axon-axon (9) axon-dendrite (5)				axon-dendrite (4) axon-axon (2)	axon-axon (11) axon-dendrite (4)	axon-dendrite (6) axon-axon (4)		axon-dendrite
				nc-LaN 1							dendrite-dendrite	axon-dendrite (2) dendrite-axon (1)				dendrite-dendrite (23) axon-dendrite (8)	axon-dendrite (12) dendrite-dendrite (9)
				nc-LaN 2								axon-axon (4) axon-dendrite (3)					axon-dendrite (7) axon-axon (6)
				5th-LaN
				Pdf-LaN (4)
				PVL09														axon-axon
				pOLP													axon-axon
